# Supplementary material for: Combination of Capped Gold Nanoslit Array and Electrochemistry for Sensitive Aqueous Mercuric Ions Detection
Source: Nanomaterials (Basel). 2021 Dec 29;12(1):88. doi: 10.3390/nano12010088 (PMC8746490; doi:10.3390/nano12010088)
Supplement: Supplementary file 1 [file nanomaterials-12-00088-s001.zip]

Archive with 1 entries (1 files):
- nanomaterials-1486916-supplementary.pdf
